# Supplementary material for: Identification and Comparative Analysis of Venom Proteins in a Pupal Ectoparasitoid, Pachycrepoideus vindemmiae
Source: Front Physiol. 2020 Jan 24;11:9. doi: 10.3389/fphys.2020.00009 (PMC6993573; doi:10.3389/fphys.2020.00009)
Supplement: TABLE S1 — 335 upregulated unigenes in VG compared to CA. [file Table_1.xls]

## Sheet: Supplementary Table S1 VGvsCA.D
Supplementary Table 1. 335 upregulated unigenes in VG compared to CA
Gene_id	VG readcount	CA readcount	log2 (VG readcount/CA readcount)	P-value	Corrected P-value
Cluster-8535.10714	12911.7	0	Inf	1.865e-08	2.8389e-05
Cluster-8535.16288	6953.46	0	Inf	1.7955e-08	2.8389e-05
Cluster-8535.16822	6370.1	0	Inf	1.9536e-08	2.8389e-05
Cluster-8535.22512	6000.79	0	Inf	2.1342e-08	2.8389e-05
Cluster-8535.25006	9302.64	0	Inf	1.5361e-08	2.8389e-05
Cluster-8535.25034	8583.2	0	Inf	1.4342e-08	2.8389e-05
Cluster-8535.25061	6318.91	0	Inf	2.0275e-08	2.8389e-05
Cluster-8535.25062	9261.3	0	Inf	1.4706e-08	2.8389e-05
Cluster-8535.25069	9438.47	0	Inf	1.6066e-08	2.8389e-05
Cluster-8535.25072	10575.1	0	Inf	1.5564e-08	2.8389e-05
Cluster-8535.25089	7271.48	0	Inf	1.4834e-08	2.8389e-05
Cluster-8535.25095	12286.2	0	Inf	1.7472e-08	2.8389e-05
Cluster-8535.25147	8426.81	0	Inf	1.4534e-08	2.8389e-05
Cluster-8535.25151	5180.24	0	Inf	2.0171e-08	2.8389e-05
Cluster-8535.25203	9108.19	0	Inf	1.4714e-08	2.8389e-05
Cluster-8535.25224	9762.17	0	Inf	1.6799e-08	2.8389e-05
Cluster-8535.25232	6227.16	0	Inf	1.9595e-08	2.8389e-05
Cluster-8535.25245	6814.38	0	Inf	1.8954e-08	2.8389e-05
Cluster-8535.25477	8639.5	0	Inf	1.2316e-08	2.8389e-05
Cluster-8535.25568	6420.11	0	Inf	2.0114e-08	2.8389e-05
Cluster-8535.29268	13181.5	0	Inf	9.7407e-09	2.8389e-05
Cluster-8535.5606	6613.86	0	Inf	1.976e-08	2.8389e-05
Cluster-8535.5822	6234.42	0	Inf	1.8399e-08	2.8389e-05
Cluster-8535.5971	6517.48	0	Inf	1.7354e-08	2.8389e-05
Cluster-8535.6065	9474.12	0	Inf	1.4097e-08	2.8389e-05
Cluster-8535.6096	10796.7	0	Inf	1.6607e-08	2.8389e-05
Cluster-8535.6181	12283.9	0	Inf	1.654e-08	2.8389e-05
Cluster-8535.6218	5873.34	0	Inf	2.133e-08	2.8389e-05
Cluster-8535.6228	12757.1	0	Inf	1.9087e-08	2.8389e-05
Cluster-8535.6248	6433.02	0	Inf	1.5489e-08	2.8389e-05
Cluster-8535.6309	6683.33	0	Inf	1.574e-08	2.8389e-05
Cluster-8535.6347	6088.6	0	Inf	2.1016e-08	2.8389e-05
Cluster-8535.7274	13413	0	Inf	1.8334e-08	2.8389e-05
Cluster-8535.6022	5054.62	0	Inf	2.193e-08	2.8538e-05
Cluster-8535.12555	16477.4	0	Inf	2.334e-08	2.8618e-05
Cluster-8535.16878	15384.4	0	Inf	2.3426e-08	2.8618e-05
Cluster-8535.6204	5245.4	0	Inf	2.3427e-08	2.8618e-05
Cluster-8535.25139	4908.53	0	Inf	2.5234e-08	3.0209e-05
Cluster-8535.6095	4720.43	0	Inf	2.8159e-08	3.3051e-05
Cluster-8535.6139	4651.57	0	Inf	3.0781e-08	3.4607e-05
Cluster-8535.6205	4753.64	0	Inf	3.0946e-08	3.4607e-05
Cluster-8535.6302	19018	0	Inf	3.122e-08	3.4607e-05
Cluster-8535.5930	4238.09	0	Inf	3.2233e-08	3.5081e-05
Cluster-8535.6252	4362.52	0	Inf	3.2882e-08	3.5148e-05
Cluster-8535.6060	4091.75	0	Inf	3.747e-08	3.8671e-05
Cluster-8535.25278	21029.7	0	Inf	4.1331e-08	4.0995e-05
Cluster-8535.29257	3034.41	0	Inf	4.1202e-08	4.0995e-05
Cluster-8535.6166	3980.13	0	Inf	4.1776e-08	4.0995e-05
Cluster-8535.25087	3752.27	0	Inf	4.5127e-08	4.3568e-05
Cluster-8535.5625	3848.91	0	Inf	4.7359e-08	4.4998e-05
Cluster-8535.1450	2750.33	0	Inf	5.5197e-08	4.791e-05
Cluster-8535.18138	3342.19	0	Inf	5.5359e-08	4.791e-05
Cluster-8535.20848	3529.05	0	Inf	5.6098e-08	4.791e-05
Cluster-8535.25121	3609.73	0	Inf	5.3939e-08	4.791e-05
Cluster-8535.24990	25785.4	0	Inf	6.3375e-08	5.1374e-05
Cluster-8535.25150	25146.5	0	Inf	6.351e-08	5.1374e-05
Cluster-8535.25036	3065.15	0	Inf	7.7602e-08	5.88e-05
Cluster-8535.25152	2889.6	0	Inf	7.8748e-08	5.8922e-05
Cluster-8535.6272	27430.5	0	Inf	8.2883e-08	6.1251e-05
Cluster-8535.25037	2862.77	0	Inf	9.3479e-08	6.7417e-05
Cluster-8535.1340	2238.68	0	Inf	1.0845e-07	7.4971e-05
Cluster-8535.13960	2736.76	0	Inf	1.0669e-07	7.4971e-05
Cluster-8535.7327	2760.41	0	Inf	1.1022e-07	7.4971e-05
Cluster-8535.25075	2575.6	0	Inf	1.2993e-07	8.7389e-05
Cluster-8535.13847	2503.12	0	Inf	1.4693e-07	9.2581e-05
Cluster-8535.14134	2692.19	0	Inf	1.4412e-07	9.2581e-05
Cluster-8535.25576	2497.51	0	Inf	1.4395e-07	9.2581e-05
Cluster-8535.13458	2482.57	0	Inf	1.599e-07	9.9512e-05
Cluster-8535.29320	2002.97	0	Inf	1.6126e-07	9.9512e-05
Cluster-8535.24991	2241.87	0	Inf	1.7148e-07	0.00010428
Cluster-8535.25369	2322.93	0	Inf	1.7246e-07	0.00010428
Cluster-8535.5766	2291.31	0	Inf	1.7979e-07	0.00010762
Cluster-8535.25625	2129.25	0	Inf	1.9034e-07	0.0001117
Cluster-8535.6255	34758.7	0	Inf	1.8908e-07	0.0001117
Cluster-8535.1451	1858.58	0	Inf	2.1297e-07	0.00012141
Cluster-8535.25032	2236.59	0	Inf	2.1795e-07	0.00012257
Cluster-8535.25244	2142.46	0	Inf	2.4266e-07	0.00013326
Cluster-8535.5054	2096.49	0	Inf	2.704e-07	0.00014715
Cluster-8535.25345	1966.98	0	Inf	2.8506e-07	0.00015372
Cluster-8535.25107	39543.9	0	Inf	2.9843e-07	0.00015809
Cluster-8535.18441	1802.83	0	Inf	3.0418e-07	0.00015972
Cluster-8535.19733	2014.35	0	Inf	3.2101e-07	0.00016709
Cluster-8535.25495	1954.37	0	Inf	3.4336e-07	0.00017567
Cluster-8535.5556	1978.73	0	Inf	3.59e-07	0.00018211
Cluster-8535.6209	1934.02	0	Inf	3.8203e-07	0.00019057
Cluster-8535.25146	1891.5	0	Inf	3.9288e-07	0.00019436
Cluster-8535.6351	42785.3	0	Inf	4.1769e-07	0.00020327
Cluster-8535.29554	1543.06	0	Inf	4.4055e-07	0.0002089
Cluster-8535.16347	1707.99	0	Inf	4.6563e-07	0.00021775
Cluster-8535.1321	1498.14	0	Inf	4.9662e-07	0.00022867
Cluster-8535.5825	1784.47	0	Inf	5.1436e-07	0.00023503
Cluster-8535.5821	1702.01	0	Inf	5.6346e-07	0.00025552
Cluster-8535.12044	1583.09	0	Inf	7.194e-07	0.00031432
Cluster-8535.12308	1527.54	0	Inf	9.2104e-07	0.00038826
Cluster-8535.21544	1509.45	0	Inf	9.807e-07	0.00040767
Cluster-8535.5640	1381.41	0	Inf	1.0358e-06	0.0004218
Cluster-8535.20920	1403.01	0	Inf	1.1083e-06	0.00044826
Cluster-8535.25110	1335.72	0	Inf	1.1242e-06	0.00044982
Cluster-8535.11476	1431.71	0	Inf	1.2334e-06	0.00047947
Cluster-8535.26026	1326.11	0	Inf	1.2336e-06	0.00047947
Cluster-8535.21339	1306.33	0	Inf	1.3822e-06	0.00052366
Cluster-8535.7227	1348.38	0	Inf	1.428e-06	0.00053593
Cluster-8535.7244	1308.2	0	Inf	1.4415e-06	0.00053593
Cluster-8535.26422	1322.61	0	Inf	1.5326e-06	0.00056281
Cluster-8535.16605	1285.77	0	Inf	1.6755e-06	0.00060782
Cluster-8535.6138	1277.88	0	Inf	1.8818e-06	0.00066847
Cluster-8535.10889	1247.49	0	Inf	1.9155e-06	0.00067447
Cluster-8535.5305	1235.73	0	Inf	2.1572e-06	0.00075074
Cluster-8535.25138	60966.1	0	Inf	2.4026e-06	0.00082183
Cluster-8535.11379	1204.79	0	Inf	2.4668e-06	0.00082598
Cluster-8535.26293	1132.36	0	Inf	2.4838e-06	0.00082598
Cluster-8535.5879	1183.86	0	Inf	2.4825e-06	0.00082598
Cluster-8535.6073	1180.77	0	Inf	2.4573e-06	0.00082598
Cluster-8535.5674	1055.49	0	Inf	4.275e-06	0.0013684
Cluster-8535.25317	1035.65	0	Inf	4.3896e-06	0.0013977
Cluster-8535.21618	1014.38	0	Inf	4.7655e-06	0.0014935
Cluster-8535.21600	1038.27	0	Inf	5.2016e-06	0.0016133
Cluster-8535.1098	870.108	0	Inf	5.2347e-06	0.0016152
Cluster-8535.6295	72111.9	0	Inf	5.4737e-06	0.0016802
Cluster-8535.5810	981.45	0	Inf	5.9766e-06	0.0018068
Cluster-8535.25504	950.536	0	Inf	6.073e-06	0.001825
Cluster-8535.6094	961.404	0	Inf	6.0977e-06	0.001825
Cluster-8535.17511	975.299	0	Inf	6.225e-06	0.0018539
Cluster-8535.29318	827.161	0	Inf	6.5936e-06	0.0019347
Cluster-8535.25974	934.126	0	Inf	6.899e-06	0.001995
Cluster-8535.6342	75794.6	0	Inf	7.0866e-06	0.0020394
Cluster-8535.18961	889.85	0	Inf	8.7732e-06	0.0025007
Cluster-8535.25101	830.89	0	Inf	8.9463e-06	0.002538
Cluster-8535.25017	79220.1	0	Inf	9.0496e-06	0.0025552
Cluster-8535.28359	774.95	0	Inf	9.6874e-06	0.0027224
Cluster-8535.26187	826.739	0	Inf	9.9507e-06	0.0027704
Cluster-8535.20422	872.692	0	Inf	1.0186e-05	0.0028015
Cluster-8535.25436	793.184	0	Inf	1.0378e-05	0.0028365
Cluster-8535.21101	822.265	0	Inf	1.2319e-05	0.003292
Cluster-8535.11155	804.214	0	Inf	1.2704e-05	0.0033762
Cluster-8535.25299	788.761	0	Inf	1.3813e-05	0.0036426
Cluster-8535.4979	776.335	0	Inf	1.5438e-05	0.0039832
Cluster-8535.5585	780.391	0	Inf	1.5394e-05	0.0039832
Cluster-8535.25040	771.783	0	Inf	1.6194e-05	0.0041427
Cluster-8535.25112	770.928	0	Inf	1.7092e-05	0.0043538
Cluster-8535.29327	669.574	0	Inf	1.752e-05	0.0044437
Cluster-8535.14659	668.513	0	Inf	1.7731e-05	0.0044595
Cluster-8535.16340	742.66	0	Inf	1.7662e-05	0.0044595
Cluster-8535.5005	721.461	0	Inf	1.8117e-05	0.0045374
Cluster-8535.5943	739.27	0	Inf	1.8392e-05	0.0045873
Cluster-8535.11908	721.593	0	Inf	1.9258e-05	0.0047244
Cluster-8535.1341	653.68	0	Inf	1.9595e-05	0.0047874
Cluster-8535.914	651.989	0	Inf	1.9833e-05	0.0048259
Cluster-8535.22092	739.091	0	Inf	2.0551e-05	0.0049803
Cluster-8535.1234	640.153	0	Inf	2.1601e-05	0.0052138
Cluster-8535.15053	681.177	0	Inf	2.3767e-05	0.0056681
Cluster-8535.25057	688.728	0	Inf	2.482e-05	0.0058724
Cluster-8535.29513	611.409	0	Inf	2.6764e-05	0.006258
Cluster-8535.6268	687.584	0	Inf	2.7803e-05	0.0064257
Cluster-8535.11150	669.884	0	Inf	2.9491e-05	0.0067268
Cluster-8535.5376	665.377	0	Inf	2.9555e-05	0.0067268
Cluster-8535.1445	596.191	0	Inf	3.0102e-05	0.0068099
Cluster-8535.29259	595.515	0	Inf	3.0262e-05	0.0068099
Cluster-8535.865	592.472	0	Inf	3.0993e-05	0.0069485
Cluster-8535.7232	667.305	0	Inf	3.188e-05	0.0070678
Cluster-8535.13582	613.578	0	Inf	4.2198e-05	0.0090534
Cluster-8535.25090	617.972	0	Inf	4.4061e-05	0.0093657
Cluster-8535.25447	602.938	0	Inf	4.7766e-05	0.009999
Cluster-8535.18662	594.241	0	Inf	4.8598e-05	0.010102
Cluster-8535.6825	108236	0	Inf	5.0933e-05	0.010477
Cluster-8535.29274	516.722	0	Inf	5.8541e-05	0.01196
Cluster-8535.15679	586.447	0	Inf	5.9923e-05	0.012146
Cluster-8535.22091	587.534	0	Inf	5.973e-05	0.012146
Cluster-8535.1400	513.34	0	Inf	6.0352e-05	0.012164
Cluster-8535.25990	572.989	0	Inf	6.1552e-05	0.012364
Cluster-8535.29483	504.548	0	Inf	6.5406e-05	0.01305
Cluster-8535.13782	562.841	0	Inf	6.9786e-05	0.013741
Cluster-8535.12454	557.19	0	Inf	7.1464e-05	0.01401
Cluster-8535.2627	502.082	0	Inf	7.1618e-05	0.01401
Cluster-8535.14346	530.457	0	Inf	7.4611e-05	0.014548
Cluster-8535.4870	528.318	0	Inf	7.7739e-05	0.01506
Cluster-8535.3738	533.595	0	Inf	8.4145e-05	0.016041
Cluster-8535.5777	525.574	0	Inf	8.8783e-05	0.016775
Cluster-8535.25054	120180	0	Inf	9.4308e-05	0.017752
Cluster-8535.5752	495.291	0	Inf	9.4943e-05	0.017816
Cluster-8535.13978	512.537	0	Inf	0.00010092	0.018667
Cluster-8535.25018	122805	0	Inf	0.00010199	0.018785
Cluster-8535.24980	122396	0	Inf	0.00010319	0.018947
Cluster-8535.4092	501.419	0	Inf	0.00010961	0.019881
Cluster-8535.17532	489.479	0	Inf	0.00011254	0.02023
Cluster-8535.20730	494.618	0	Inf	0.00011222	0.02023
Cluster-8535.21981	483.755	0	Inf	0.00012061	0.021551
Cluster-8535.29522	440.488	0	Inf	0.0001341	0.02354
Cluster-8535.2355	437.743	0	Inf	0.0001358	0.023769
Cluster-8535.17835	465.491	0	Inf	0.00014021	0.024398
Cluster-8535.22959	468.678	0	Inf	0.00014107	0.024476
Cluster-8535.4650	468.969	0	Inf	0.00014528	0.025134
Cluster-8535.29459	423.049	0	Inf	0.00015032	0.025931
Cluster-8535.25223	467.708	0	Inf	0.00015434	0.026548
Cluster-8535.28874	424.203	0	Inf	0.00017341	0.029489
Cluster-8535.12530	441.219	0	Inf	0.00017597	0.029755
Cluster-8535.25975	450.163	0	Inf	0.00017587	0.029755
Cluster-8535.15167	448.521	0	Inf	0.00018329	0.030818
Cluster-8535.7655	443.589	0	Inf	0.00019005	0.031778
Cluster-8535.22176	447.394	0	Inf	0.00019282	0.032061
Cluster-8535.12178	443.25	0	Inf	0.00019699	0.032663
Cluster-8535.5759	443.553	0	Inf	0.00020082	0.033024
Cluster-8535.16688	427.64	0	Inf	0.00022323	0.036212
Cluster-8535.25340	421.122	0	Inf	0.00023107	0.037081
Cluster-8535.22547	405.484	0	Inf	0.00024228	0.038265
Cluster-8535.1542	384.618	0	Inf	0.00024553	0.038676
Cluster-8535.22824	406.626	0	Inf	0.00026075	0.040646
Cluster-8535.18479	414.781	0	Inf	0.0002646	0.041139
Cluster-8535.26734	396.974	0	Inf	0.00027706	0.042854
Cluster-8535.25108	411.288	0	Inf	0.00028878	0.04421
Cluster-8535.26183	407.196	0	Inf	0.00029287	0.044722
Cluster-8535.22342	401.626	0	Inf	0.00030017	0.045603
Cluster-8535.25874	399.225	0	Inf	0.00031453	0.047545
Cluster-8535.17407	398.554	0	Inf	0.00032825	0.049492
Cluster-8535.10070	395.435	0	Inf	0.00033139	0.049842
Cluster-8535.6343	92863.1	0.586315	17.273	4.4122e-05	0.0093657
Cluster-8535.10302	74349.1	0.586315	16.952	1.4001e-05	0.0036757
Cluster-8535.24986	61482.4	0.586315	16.678	4.6542e-06	0.0014663
Cluster-8535.6300	40682.5	0.586315	16.082	9.3416e-07	0.00039103
Cluster-8535.6259	39931.5	0.586315	16.055	8.2797e-07	0.00035656
Cluster-8535.25003	36624.7	0.586315	15.931	6.3062e-07	0.0002817
Cluster-8535.25086	22887.7	0.586315	15.253	1.3163e-07	8.7544e-05
Cluster-8535.6242	19326.5	0.586315	15.009	9.1296e-08	6.6645e-05
Cluster-8535.23398	69137.8	2.34526	14.847	2.7929e-05	0.0064299
Cluster-8535.6177	15939.2	0.586315	14.731	7.341e-08	5.6336e-05
Cluster-8535.25083	15532.6	0.586315	14.693	7.0248e-08	5.5328e-05
Cluster-8535.16256	12508.5	0.586315	14.381	5.3897e-08	4.791e-05
Cluster-8535.6277	12249.3	0.586315	14.351	5.0805e-08	4.7517e-05
Cluster-8535.6175	22146.1	1.17263	14.205	2.0005e-07	0.00011626
Cluster-8535.6129	20751	1.17263	14.111	2.191e-07	0.00012257
Cluster-8535.6027	9212.3	0.586315	13.94	5.1929e-08	4.7822e-05
Cluster-8535.25068	22892.5	1.75894	13.668	4.3997e-07	0.0002089
Cluster-8535.25723	6497.51	0.586315	13.436	5.7055e-08	4.791e-05
Cluster-8535.6206	12657	1.17263	13.398	1.093e-07	7.4971e-05
Cluster-8535.6041	28645.9	2.93157	13.254	1.3767e-06	0.00052366
Cluster-8535.25318	5622.07	0.586315	13.227	7.2213e-08	5.6138e-05
Cluster-8535.6709	23219.5	2.93157	12.951	8.8223e-07	0.00037453
Cluster-8535.6090	26126.2	3.51789	12.858	1.3401e-06	0.00051421
Cluster-8535.6261	8193.47	1.17263	12.771	6.8126e-08	5.4373e-05
Cluster-8535.25073	3806.63	0.586315	12.665	1.4679e-07	9.2581e-05
Cluster-8535.25007	15271	2.93157	12.347	4.7614e-07	0.00022094
Cluster-8535.25145	14713.6	2.93157	12.293	2.9512e-07	0.00015773
Cluster-8535.5978	14069.1	2.93157	12.229	4.4321e-07	0.0002089
Cluster-8535.6341	16501.1	3.51789	12.196	6.3719e-07	0.00028253
Cluster-8535.25094	5323.95	1.17263	12.149	1.4304e-07	9.2581e-05
Cluster-8535.24993	12558.1	2.93157	12.065	3.8203e-07	0.00019057
Cluster-8535.25178	16752.3	4.69052	11.802	1.0008e-06	0.00041316
Cluster-8535.25078	26602.4	7.62209	11.769	4.9202e-06	0.001534
Cluster-8535.25159	6034.57	1.75894	11.744	2.0789e-07	0.00011965
Cluster-8535.6062	12023.8	3.51789	11.739	4.3546e-07	0.0002089
Cluster-8535.6176	1760.13	0.586315	11.552	1.6896e-06	0.00060926
Cluster-8535.26246	1675.13	0.586315	11.48	1.9796e-06	0.00069297
Cluster-8535.5949	7834.44	2.93157	11.384	3.4183e-07	0.00017567
Cluster-8535.6147	1550.41	0.586315	11.369	2.6562e-06	0.00087361
Cluster-8535.25491	9584.52	4.1042	11.189	6.9844e-07	0.00030741
Cluster-8535.5960	10451.5	4.69052	11.122	8.7059e-07	0.00037224
Cluster-8535.5294	1290.24	0.586315	11.104	4.4881e-06	0.0014215
Cluster-8535.25241	2546.93	1.17263	11.085	1.0226e-06	0.00041925
Cluster-8535.6348	62240.2	28.7294	11.081	0.00028181	0.043365
Cluster-8535.6313	27544.1	12.8989	11.06	1.1707e-05	0.0031565
Cluster-8535.25023	11884.3	5.86315	10.985	1.1272e-06	0.00044982
Cluster-8535.5755	1114.59	0.586315	10.893	1.0045e-05	0.0027837
Cluster-8535.5808	2176.66	1.17263	10.858	1.4399e-06	0.00053593
Cluster-8535.25117	12066.8	8.20841	10.522	2.31e-06	0.00079927
Cluster-8535.24978	28198.3	21.1073	10.384	2.7774e-05	0.0064257
Cluster-8535.7224	3113.18	2.34526	10.374	1.4622e-06	0.00054028
Cluster-8535.5450	770.871	0.586315	10.361	3.877e-05	0.0084084
Cluster-8535.16090	38582	29.9021	10.333	8.0875e-05	0.015566
Cluster-8535.6269	6794.46	5.27683	10.33	1.2832e-06	0.00049555
Cluster-8535.6319	41683	35.1789	10.211	0.00013082	0.0231
Cluster-8535.25022	1816.04	1.75894	10.012	5.5985e-06	0.0017098
Cluster-8535.4640	1203.5	1.17263	10.003	1.5136e-05	0.0039391
Cluster-8535.24989	3491.8	3.51789	9.955	2.3453e-06	0.00080684
Cluster-8535.6122	1742.57	1.75894	9.9523	6.2657e-06	0.0018567
Cluster-8535.6301	20850.7	21.1073	9.9481	1.8716e-05	0.0046295
Cluster-8535.25243	2893.7	2.93157	9.947	2.6439e-06	0.00087361
Cluster-8535.5657	1711.65	1.75894	9.9265	6.8182e-06	0.0019812
Cluster-8535.25024	13617.7	14.0716	9.9185	6.5854e-06	0.0019347
Cluster-8535.25769	4903.16	5.27683	9.8598	2.4312e-06	0.00082598
Cluster-8535.5247	543.038	0.586315	9.8552	0.00021475	0.035122
Cluster-8535.4865	1041.19	1.17263	9.7943	2.7105e-05	0.0063131
Cluster-8535.23148	519.865	0.586315	9.7922	0.00025491	0.039944
Cluster-8535.25246	496.007	0.586315	9.7245	0.00027857	0.042977
Cluster-8535.5858	1945.32	2.34526	9.696	5.6345e-06	0.0017121
Cluster-8535.25207	2589.06	3.51789	9.5235	3.4998e-06	0.0011324
Cluster-8535.6043	21329.1	29.3157	9.5069	3.3463e-05	0.0073913
Cluster-8535.10332	1206.74	1.75894	9.4222	1.8612e-05	0.0046227
Cluster-8535.27904	1706.74	2.93157	9.1853	7.4245e-06	0.0021264
Cluster-8535.25143	19700.6	38.6968	8.9918	5.0824e-05	0.010477
Cluster-8535.16717	10557.6	21.1073	8.9663	1.6139e-05	0.0041427
Cluster-8535.17059	35171.8	76.8073	8.839	0.00028804	0.044209
Cluster-8535.23097	746.959	1.75894	8.7302	0.00016506	0.028149
Cluster-8535.25386	2696.51	6.44946	8.7077	1.44e-05	0.003764
Cluster-8535.6002	4147.4	9.96735	8.7008	1.058e-05	0.0028787
Cluster-8535.16262	2109.25	5.27683	8.6428	1.0203e-05	0.0028015
Cluster-8535.25739	668.86	1.75894	8.5709	0.00025637	0.040068
Cluster-8535.25456	1105.75	2.93157	8.5591	7.6633e-05	0.014893
Cluster-8535.12008	12296.4	33.4199	8.5233	3.8365e-05	0.0083509
Cluster-8535.25446	643.98	1.75894	8.5162	0.00024108	0.038265
Cluster-8535.25115	11265.3	32.8336	8.4225	3.6463e-05	0.0079949
Cluster-8535.11724	2683.73	8.20841	8.3529	2.1977e-05	0.005262
Cluster-8535.6045	7639.47	23.4526	8.3476	2.5887e-05	0.0060766
Cluster-8535.27900	1127.23	3.51789	8.3239	4.7774e-05	0.009999
Cluster-8535.27373	746.335	2.34526	8.3139	0.00022088	0.036027
Cluster-8535.22275	2875.22	9.96735	8.1722	2.8738e-05	0.0065909
Cluster-8535.11248	6533.17	22.8663	8.1584	3.158e-05	0.0070274
Cluster-8535.25042	15294.9	54.5273	8.1319	9.5702e-05	0.017902
Cluster-8535.7121	7204.97	25.7979	8.1256	3.1551e-05	0.0070274
Cluster-8535.10316	6917.89	27.5568	7.9718	3.8003e-05	0.0083022
Cluster-8535.16907	19815	85.602	7.8547	0.00022841	0.036754
Cluster-8535.6260	18491.1	80.9115	7.8363	0.00019215	0.032039
Cluster-8535.25580	2409.65	10.5537	7.8349	4.9289e-05	0.010209
Cluster-8535.4858	1936.28	8.79472	7.7824	4.6417e-05	0.0097833
Cluster-8535.25457	1389.83	6.44946	7.7515	0.00011141	0.020149
Cluster-8535.24996	19735.8	92.0514	7.7442	0.00026743	0.041472
Cluster-8535.12459	6131.23	28.7294	7.7375	5.374e-05	0.011016
Cluster-8535.10159	1475.92	7.03578	7.7127	0.00010762	0.019584
Cluster-8535.12135	2071.92	9.96735	7.6995	6.836e-05	0.013505
Cluster-8535.25441	2858.12	14.0716	7.6661	4.6192e-05	0.0097704
Cluster-8535.23269	1576.91	8.20841	7.5858	9.882e-05	0.01837
Cluster-8535.6054	2196.37	11.7263	7.5492	8.8837e-05	0.016775
Cluster-8535.11596	1095.11	5.86315	7.5452	0.00022437	0.036299
Cluster-8535.25157	3139.66	18.1758	7.4324	7.9436e-05	0.015339
Cluster-8535.25973	1188	7.03578	7.3996	0.00019814	0.032763
Cluster-8535.6283	2442.4	14.6579	7.3805	0.00010104	0.018667
Cluster-8535.22733	1851.55	11.14	7.3768	0.00012882	0.02295
Cluster-8535.6266	2354.42	14.6579	7.3276	0.00011531	0.020666
Cluster-8535.6093	1231.18	8.20841	7.2287	0.00029681	0.045209
Cluster-8535.6135	1432.98	9.96735	7.1676	0.00015783	0.02707
Cluster-8535.6091	7097.39	51.5957	7.1039	0.0001376	0.024013
Cluster-8535.5402	1728.89	12.8989	7.0665	0.00023189	0.037114
Cluster-8535.22466	1447.68	11.14	7.0219	0.00030724	0.04656
Cluster-8535.14532	3532.74	28.1431	6.9719	0.00013165	0.023177
Cluster-8535.6305	5220.06	49.8368	6.7107	0.00024698	0.038803
Cluster-8535.6536	6408.6	63.322	6.6612	0.0002356	0.037608
